# Supplementary material for: Nano-LC with New Hydrophobic Monolith Based on 9-Antracenylmethyl Methacrylate for Biomolecule Separation
Source: Int J Mol Sci. 2024 Dec 20;25(24):13646. doi: 10.3390/ijms252413646 (PMC11728373; doi:10.3390/ijms252413646)
Supplement: Supplementary file 1 [file ijms-25-13646-s001.zip]

Archive with 1 entries (1 files):
- ijms-3318310-supplementary.pdf
